# Supplementary material for: Naphthalimide-Piperazine Derivatives as Multifunctional “On” and “Off” Fluorescent Switches for pH, Hg2+ and Cu2+ Ions
Source: Molecules. 2023 Jan 28;28(3):1275. doi: 10.3390/molecules28031275 (PMC9918953; doi:10.3390/molecules28031275)
Supplement: Supplementary file 1 [file molecules-28-01275-s001.zip]

Archive with 1 entries (1 files):
- molecules-2116686-supplementary.pdf
